# Supplementary material for: Inherent promoter bidirectionality facilitates maintenance of sequence integrity and transcription of parasitic DNA in mammalian genomes
Source: BMC Genomics. 2009 Oct 27;10:498. doi: 10.1186/1471-2164-10-498 (PMC2777200; doi:10.1186/1471-2164-10-498)
Supplement: Additional file 1 — Human domesticated genes. Detailed survey of transposon element derived protein-coding genes in the human genome. [file 1471-2164-10-498-S1.XLS]

## Sheet: Human
Domesticated protein	UniProt Accession number	RefSeq Accession number	Gene coordinates	Synteny	Chimeric or fusion of ORFs	Exon	Bi-directional promoter	Neigbouring gene	RefSeq or consensus EST/mRNA transcription start site distances	CAGE consensus distance	CpG island	References	# of UniGene sequences (a)	Synonyms	Length (AAs)	TE span (AAs)	TE span/ Length (%)	Similar TE	Accession #
Human protein coding domesticated genes
DNA transposons
Tigger-derived												(1-3)
CENPB	P07199	NP_001801	chr20:3712498-3715337	to platypus, possibly in chicken	no	1		CDC25B	9 kb		yes	(1-3)	280		599	465	77.6	pogoR11, Dros melanogaster	S20478
TIGD1	Q96MW7	NP_663748	chr2:233121023-233123470	to chimp, rhesus	no	1	yes	EIF4E2	130 bp	170 bp	yes	(1-3)	59		591	483	81.7	pogoR11, Dros melanogaster	S20478
TIGD2	Q4W5G0	NP_663761	chr4:90252991-90255075	to frog possible (not in chicken), platypus gap in sequence contig	no	2		FAM13A1	100 bp 4 EST may be linked to FAM13A1		yes	(1-3)	36		525	468	89.1	pogoR11, Dros melanogaster	S20478
TIGD3	Q6B0B8	NP_663771	chr11:64878858-64881658	to rodents, platypus fragment with high seq homology	no	2					yes	(1-3)	28		471	466	98.9	pogoR11, Dros melanogaster	S20478
TIGD4	Q8IY51	NP_663772	chr4:153909956-153920327	to lizard (possibly not in chicken but present in zebra finch)	no	2	yes	ARFIP1	240 bp	220 bp	yes	(1-3)	21		512	481	93.9	pogoR11, Dros melanogaster	S20478
TIGD5	Q53EQ6	NP_116251	chr8:144751364-144753627	to frog (possibly not in lizard) gap in genome for chimp, orangutan, rhesus	no	1	yes	EEF1D	640 bp	420 bp	yes	(1-3)	57		593	559	94.3	pogoR11, Dros melanogaster	S20478
TIGD6	Q17RP2	NP_112215	chr5:149352876-149360410	to cow, dog, mouse (contains stop codons), opossum (orientation inverted)	no	2	yes	KIAA0194	80 bp	70 bp	yes	(1-3)	69		521	507	97.3	pogoR11, Dros melanogaster	S20478
TIGD7	Q6NT04	NP_149985	chr16:3288833-3291401	to cow, dog, opossum (present in rat and mouse but is not active, contains stop codons)	no	2	yes	ZNF75A	100 bp		yes	(1-3)	16		549	520	94.7	pogoR11, Dros melanogaster	S20478
JRKL	Q9Y4A0	NP_003763	chr11:95762806-95766375	to opossum (possibly in mouse but not syntenic)	no	1	yes	CCDC82	750 bp	110 bp	yes	(1-3)	25		524	471	89.9	pogoR11, Dros melanogaster	S20478
JRK	O75564	NP_003715	chr8:143735876-143748403	to platypus, cow (break in synteny)	no	2 or 3	yes	alternatively spliced with PSCA, 5 ESTs	330 bp	20 bp overlap	yes	(1-3)	144		568	440	77.5	pogoR11, Dros melanogaster	S20478
MGC16385	Q9BSD4	NP_659476	chr16:88563702-88566443	to cow, dog, opossum, (possibly lost in mouse)	no	1	yes	AFG3L	60 bp	110 bp	yes	Unpublished	112		187	163	87.2	pogoR11, Dros melanogaster	S20478
POGZ	Q7Z3K3	NP_055915	chr1:149666068-149698556	to zebrafish, (not present in platypus, lizard break through the gene)	yes	18 or 19	NA	CGN	50 kb		NA	(3)	381		1410	445	31.6	pogoR11, Dros melanogaster	S20478
POGK	Q9P215	NP_060012	chr1:165075348-165090333	to opossum, (possibly in Xenopus, break in synteny)	yes	6	NA				NA	(3)	305		609	386	63.4	pogoR11, Dros melanogaster	S20478
sub total		13			2		8				11
PiggyBac transposon												(4)
PGBD1	Q96JS3	NP_115896	chr6:28357343-28378305	to cow, dog, mouse	yes	7	NA				yes	(4)	90		809	384	47.5	piggyBac, Trichoplusia ni	ABC88680
PGBD2	Q6P3X8	NP_733843	chr1:247167065-247179968	to opossum, (not expressed in mouse, stop codons present)	no	3		ZNF692	45 kb		yes	(4)	77		592	451	76.2	piggyBac, Trichoplusia ni	ABC88677
PGBD3	Q8N328	NP_736609	chr10:50393250-50402332	to chimp, rhesus	yes	2 or 6	NA	fused to ERCC6			NA	(4)	132		593	361	60.1	piggyBac, Trichoplusia ni	ABC88677
PGBD4	Q96DM1	NP_689808	chr15:32181566-32183883	to chimp, rhesus, sequence contig gaps in chimp and rhesus genome across Pgbd4	no	1	yes	C15orf24	220 bp	230 bp	yes	(4)	12		585	542	92.6	piggyBac, Trichoplusia ni	ABC88678
PGBD5	Q8N414	NP_078830	chr1:228524015-228579990	to fish	no	9					no but there is a CpG island further upstream	(4)	104		554	497	89.7	piggyBac, Trichoplusia ni	ABC67521
sub total		5			2		1				3
THAP (thanatos-associated protein) domain containing protein (DNA binding domain related to P element transposase of Drosophila												(5, 6)
THAP1	Q9NVV9	NP_060575	chr8:42810974-42817631	to fish (xenopus and zebrafish not in syntenic block)	no	3					yes	(5-7)	109		213	190	89.2	P-element, Dros bifasciata	CAA43305
THAP2	Q9H0W7	NP_113623	chr12:70344051-70360686	to chicken	no	3	yes	PSRC2	35 bp	160bp	yes	(5, 6)	109		228	196	86.0	P-element, Dros bifasciata	CAA43305
THAP3	Q8WTV1		chr1:6607839-6618232	to opossum (lost in chicken and possibly xenopus)	no	5					yes	(5, 6)	147		239	214	89.5	P-element, Dros bifasciata	CAA43305
THAP4	Q8WY91	NP_057047	chr2:242172493-242225328	to fish (zebrafish and fugu break in synteny between thap4 and atg4b), possibly in cow, break in synteny	yes	6	NA	ATG4B	370 bp	550 bp	NA	(5, 6)	372		577	242	41.9	P-element like, Anopheles gambiae	ABC16631
THAP5	Q7Z6K1-2	NP_872335	chr7:107989907-107997133	to fugu, xenopus, opossum, chicken, lost in mouse, present in rat but not expressed, platypus break in synteny between THAP5 and DNAJB9	no	3	yes	DNAJB9	460 bp	260 bp	yes	(5, 6)	87		353	223	63.2	P-element like, Anopheles gambiae	ABC16630
THAP6	Q8TBB0	NP_653322	chr4:76658678-76674260	to rodents, dog, (mouse contains frame shift in coding sequence) (cow break in synteny) not in opossum, chicken (break in synteny)	no	5	yes	RCHY1	26 bp	160 bp	yes	(5, 6)	162		222	201	90.5	P-element like, Anopheles gambiae	ABC16631
THAP7	Q9BT49	NP_001008695	chr22:19684061-19686404	to fish, (chicken gap in contig)	no	4	yes	BC065749, CR597525, AK097739	93 bp	430 bp	yes	(5, 6)	396		309	291	94.2	P-element like, Anopheles gambiae	ABC16631
THAP8	Q8NA92	NP_689871	chr19:41217727-41237504	to opossum, (mouse only 2 mRNAs contains stop codons, present in rat but not expressed, gap in chimp)	no	4	yes	WDR62	160 bp	490 bp	yes	(5, 6)	106		274	237	86.5	P-element like, Anopheles gambiae	ABC16631
THAP9	Q9H5L6	NP_078948	chr4:84040861-84060308	to cow, dog, chicken, zebrafish (not syntenic) (was in mouse and rat but is deleted some remnants, possibly in opossum, gap in contig)	no	5		ENSEMBL gene ENST00000311785, 348405, 355196, 10 kb from SEC31L1	200 bp	180 bp	yes	(5, 6)	70		903	620	68.7	P-element, Dros melanogaster	Q7M3K2
THAP10	Q9P2Z0	NP_064532	chr15:68960735-68971807	to cow, dog, opossum (not in mouse and rat)	no	3	yes	LRRC49	230 bp	220 bp	yes	(5, 6)	98		257	216	84.0	P-element like, Anopheles gambiae	ABC16631
THAP11	Q96EK4	NP_065190	chr16:66433714-66435599	to fish (not syntenic in fish)	no	1		CENPT	overlap with intron 1 of CENPT		yes	(5, 6)	270		314	266	84.7	P-element like, Anopheles gambiae	ABC16630
PRKRIR	O43422	NP_004696	chr11:75738652-75769528	to fish (break in synteny in frog and fish)	possible	5	NA	BC040665 no known genes	490 bp	210 bp	NA	(5, 6)	293		761	630	82.8	P-element like, Tribolium castaneum	ABF20545
sub total		12			2		6				10
HSMAR Mariner like transposon
SETMAR	Q53H47 (slightly shorter than RefSeq)	NP_006506		to New World Monkeys	yes	3	NA	NR2C2	overlapping, exons 1	90 bp	NA	(8, 9)	123	HSMAR1, SETMAR, U80771, Metnase	684	316	46.2	Mariner like, Attacus atlas	BAA21826
sub total		1			1		0				0
Other DNA transposons
EPM2AIP1	Q7L775	NP_055620	chr3:37002362-37009799	to opossum (chicken break in synteny, xenopus gap in contig, fugu break in assembly)	no	1	yes	MLH1	180 bp	340 bp	yes	(10)	354	KIAA0766	607	568	93.6	Buster/Charlie like (hAT family), Aedes aegypti	ABF20544
LOC63920	Q8IZ13	NP_071373	chr5:159752733-159759638	to cow, dog, was in rodent but some deletions	no	2					yes	(10)	48		594	571	96.1	Buster/Charlie like (hAT family), Aedes aegypti	ABF20543
C7orf38	Q8TCP9	NP_659802	chr7:98981859-98987652	to cow, dog, (not in rodents)	no	2		3 cDNAs are bidirectional to ZNF655	6 kb or (3 cDNAs) 200 bp	no CAGE tags at 200 bp	yes	(10)	62	LOC221786	573	540	94.2	Buster/Charlie like (hAT family), Aedes aegypti	ABF20543
ZBED1	O96006	NP_004720	chrX:2414455-2429008	to dog, (cow scaffold not contigged, not present in rodents)	no	2					yes	(11, 12)	482		694	629	90.6	Zinc finger BED (hAT family), Anopheles gambiae	AAS21248
ZBED2	Q9BTP6	NP_078784	chr3:112794437-112796856	to rodents, cow, dog, not expressed in mouse	no	2					no	(11, 12)	37		218	127	58.3	Tam3 (hAT family), Antirrhinum majus	CAA38906
ZBED4	O75132	NP_055653	chr22:48633501-48669730	to fish	no	2					yes	(11, 12)	160		1171	612	52.3	Tam3 (hAT family), Antirrhinum majus	CAA38906
ZBED5	Q49AG3		chr11:10830830-10836196	to rodents, dog, cow, (TE domain present in intron in mouse)	no	3		BC014360 mRNA			yes	(11, 12)	443		693	599	86.4	Zinc finger BED (hAT family), Aedes aegypti	ABF20543
RAG1	P15918	NP_000439	chr11:36546139-36557886	to fish	possible	2					NA	(13, 14)	47		1043	650	62.3	Transib1 DNA transposase, Drosophila melanogastger	Transib1 (Repbase entry)
HARBI1	Q96MB7	NP_776172	chr11:46581433-46595353	to fish	no	3	yes	KIAA0652	350 bp	290 bp	yes	(15)	55	C11orf77, FLJ32675, LOC283254	349	264	75.6	Harbinger like transposase ping/pong/SNOOPY subclass (Oryza sativa)	ABQ08937
GTF2IRD2	Q86UP8	NP_775808	chr7:73848420-73905777	to rodents, cow, dog	yes	16	NA				NA	(10)	89	MER1	949	553	58.3	Buster/Charlie like (hAT family) Aedes aegypti	ABF20543
NAIF1	Q69YI7	NP_931045	chr9:129863333-129869420	to frog	no	3	yes	SLC25A25	880		yes	(16)	153	C9ORF90	327	188	57.5	Retrotransposon gag/zinc finger domain Oryza sativa	AAP53927
sub total		11			2		3				8
Retrotransposons
Paraneoplastic antigen (Ma) genes												(10, 17)
PNMA1	Q8ND90	NP_006020	chr14:73248239-73250881	to rodents, cow, dog	no	1		downstream of C14or43			yes	(10, 17)	339	MA1	353	213	60.3	Ty3/Gypsy retrotransposon gag domain Oryza sativa	AAV24824
PNMA2	Q9UL42	NP_009188	chr8:26418113-26427400	to rodents, cow, dog	no	3	yes	DPYSL2, mouse Dpysl2 has lost this start site	120 bp	160 bp	yes	(10, 17)	388	MA2	364	217	59.6	Retrotransposon gag domain Philodina roseola	ABL86689
PNMA3	Q9UL41	NP_037496	chrX:151975422-151979483	to rodents, cow, dog	no	2 or 3					yes	(17)	286	MA3	463	248	53.6	Ty3/Gypsy retrotransposon gag domain Oryza sativa	ABA98151
PNMA5	Q96PV4	NP_443158	chrX:151908024-151911417	to rodents, cow? Dog?	no	2					no	(10, 17)	32	KIAA1934	448	285	63.6	Ty3/Gypsy retrotransposon gag domain Oryza sativa	ABA98151
PNMA6A	Q96A40	NP_116271	chrX:151991458-151994058	to opossum, (break in synteny, chimp, cow, dog, rodent, opossum)	no	2					yes	(10, 17)	79		399	246	61.7	Ty3/Gypsy retrotransposon gag domain Oryza sativa	ABA95266
MOAP1	Q96BY2	NP_071434	chr14:92718294-92721002	to rodents, cow, dog	no	3	yes	C14orf109	82 bp		yes	(10, 17)	1050	MAP1	351	225	64.1	Retrotransposon gag domain Philodina roseola	ABL86689
ZCCHC12	Q6PEW1	NP_776159	chrX:117841815-117844959	to rodents, cow, dog	no	4					yes	(10, 17)	169		402	363	90.3	Ty3/Gypsy retrotransposon gag domain Oryza sativa	AAV31371
PNMAL1	Q86V59	NP_060685	chr19:51661588-51666660	to rodents, cow, dog	no	3					yes	(10, 17)	198		439	309	70.4	Ty3/Gypsy retrotransposon gag domain Oryza sativa	ABA98151
sub total		8			0		2				7
Ty3/gypsy retrotransposons (Mar family)												(18, 19)
PEG10	Q86TG7	NP_055883	chr7:94123573-94136942	to rodents, cow, dog, (not in rat genome assembly due to gap, but there is an mRNA, opossum not present, gap in contig)	no	2	yes	SGCE	160 bp	230 bp	yes	(18-20)	673	Mar2	708	537	75.8	Ty3/Gypsy retrotransposon gag domain Oryza sativa	ABA94813
ZCCHC5	Q8N8U3	NP_689907	chrX:77798222-77801481	to rodents, cow, dog	no	2					no	(18, 19)	11	Mar3	475	255	53.7	Ty3/Gypsy retrotransposon gag domain Magnaporthe grisea	T18347
ZCCHC16	Q6ZR62	NP_001004308	chrX:111212909-111587129	to rodents, dog, (possibly in cow)	no	3	yes	TRPC5	230 bp	overlap 40 bp	yes	(18, 19)	5	Mar4	310	251	81.0	Ty3/Gypsy retrotransposon gag domain Magnaporthe grisea	T18347
RGAG4	Q5HYW3	NP_001019626	chrX:71263688-71268476	to rodents, cow, dog	no	2		LOC340527, also contains spliced ESTs which are different to the splicing pattern of LOC340527	1.7 kb, alternatively spliced ESTs are 200 bp from RGAG4	only 2 tags for RGAG4 none for neighbouring gene	yes	(18, 19)	52	Mar5	569	322	56.6	Ty3/Gypsy retrotransposon gag domain Lotus japonicus	CAJ00278
LDOC1L	Q6ICC9	NP_115663	chr22:43267114-43272669	to rodents, cow, dog	no	2					yes	(18, 19)	292	Mar6	239	151	63.2	Ty3/Gypsy retrotransposon gag domain Magnaporthe grisea	T18347
LDOC1	O95751	NP_036449	chrX:140097597-140098976	to rodents, cow, dog	no	1					yes	(18, 19)	156	Mar7	146	83	56.8	Ty3/Gypsy retrotransposon gag domain Magnaporthe grisea	T18347
FAM127B	Q9BWD3	NP_001071640	chrX:134012629-134013887	to rodents, dog, cow	no	1 or 2					yes	(18, 19)	292	Mar8	113	90	79.6	Ty3/Gypsy retrotransposon gag domain Magnaporthe grisea	T18347
RGAG1	Q8NET4	NP_065820	chrX:109548941-109586217	to rodents, dog, cow	no	4					no	(18)	21	Mar9	1388	567	40.9	Ty3/Gypsy retrotransposon gag domain Oryza sativa	ABF96663
sub total		8			0		2				6
Other retrotransposons
ZBED3	Q96IU2	NP_115743	chr5:76408288-76418786	to opossum	possible	3		CR597892 mRNA plus others			NA	Unpublished	48		234	94	40.2	Tam3 (Antirrhinum majus)	CAA38906
L1TD1	Q5T7N2	NP_061952	chr1:62433084-62450588	to rodents, dog	no	4					yes	Unpublished	107		865	416	48.1	LINE1 mammalian similarity to ORF1 Mus m. domesticus	AAC72809
GIN1	Q9NXP7	NP_060146	chr5:102449603-102483741	to chicken	no	8	yes	HISPPD1	130 bp	170 bp	yes	(21)	90	ZH2C2, FLJ20125	522	417	79.9	Retrotransposon integrase domain (Dros melanogaster)	P10394
sub total		3			1		1				2
Endogenous reterovirus
Syncytin 1	Q9UQF0		chr7:91936015-91937631	to chimp	no	1					no	(22-24)	No Unigene ESTs are observed, but a significant expression (greater than 10 times median value) is observed in the Affymetrix Human GeneAtlas U95A for placental tissue	ERVWE1, HERV-W	538	325	60.4	Retroviral envelope protein Molony murine leukemia virus	AAL69911
Syncytin 2	P60508		chr6:11210708-11219945	to chimp, rhesus	no	2					no	(25)	49	ERVFRDE1, HERV-FRD	538	276	51.3	Retroviral envelope protein Reticuloendotheliosis virus leukemia virus	P03399
sub total		2			0		0				0
Human domesticated protein-coding genes total
		63			10		23
					15.9%		36.5%				23 out of 23 bi-directional domesticated genes contain a CpG island
NA - not applicable for bi-directional promoter analysis
(a) Expressed ESTs and mRNA sequences derived from UniGene Build #216
References
1	Smit, A. F., and Riggs, A. D. (1996) Tiggers and DNA transposon fossils in the human genome. Proc Natl Acad Sci U S A 93, 1443-1448
2	Kipling, D., and Warburton, P. E. (1997) Centromeres, CENP-B and Tigger too. Trends Genet 13, 141-145
3	Casola, C., Hucks, D., and Feschotte, C. (2007) Convergent Domestication of pogo-Like Transposases Into Centromere-Binding Proteins in Fission Yeast and Mammals. Mol Biol Evol
4	Sarkar, A., Sim, C., Hong, Y. S., Hogan, J. R., Fraser, M. J., Robertson, H. M., and Collins, F. H. (2003) Molecular evolutionary analysis of the widespread piggyBac transposon family and related "domesticated" sequences. Mol Genet Genomics 270, 173-180
5	Roussigne, M., Kossida, S., Lavigne, A. C., Clouaire, T., Ecochard, V., Glories, A., Amalric, F., and Girard, J. P. (2003) The THAP domain: a novel protein motif with similarity to the DNA-binding domain of P element transposase. Trends Biochem Sci 28, 66-69
6	Quesneville, H., Nouaud, D., and Anxolabehere, D. (2005) Recurrent recruitment of the THAP DNA-binding domain and molecular domestication of the P-transposable element. Mol Biol Evol 22, 741-746
7	Clouaire, T., Roussigne, M., Ecochard, V., Mathe, C., Amalric, F., and Girard, J. P. (2005) The THAP domain of THAP1 is a large C2CH module with zinc-dependent sequence-specific DNA-binding activity. Proc Natl Acad Sci U S A 102, 6907-6912
8	Lee, S. H., Oshige, M., Durant, S. T., Rasila, K. K., Williamson, E. A., Ramsey, H., Kwan, L., Nickoloff, J. A., and Hromas, R. (2005) The SET domain protein Metnase mediates foreign DNA integration and links integration to nonhomologous end-joining repair. Proc Natl Acad Sci U S A 102, 18075-18080
9	Cordaux, R., Udit, S., Batzer, M. A., and Feschotte, C. (2006) Birth of a chimeric primate gene by capture of the transposase gene from a mobile element. Proc Natl Acad Sci U S A 103, 8101-8106
10	Volff, J. N. (2006) Turning junk into gold: domestication of transposable elements and the creation of new genes in eukaryotes. Bioessays 28, 913-922
11	Aravind, L. (2000) The BED finger, a novel DNA-binding domain in chromatin-boundary-element-binding proteins and transposases. Trends Biochem Sci 25, 421-423
12	Babu, M. M., Balaji, S., Iyer, L. M., and Aravind, L. (2006) Estimating the prevalence and regulatory potential of the telomere looping effect in yeast transcription regulation. Cell Cycle 5, 2354-2363
13	Schatz, D. G. (2004) Antigen receptor genes and the evolution of a recombinase. Semin Immunol 16, 245-256
14	Kapitonov, V. V., and Jurka, J. (2005) RAG1 core and V(D)J recombination signal sequences were derived from Transib transposons. PLoS Biol 3, e181
15	Kapitonov, V. V., and Jurka, J. (2004) Harbinger transposons and an ancient HARBI1 gene derived from a transposase. DNA Cell Biol 23, 311-324
16	Sinzelle, L., Kapitonov, V. V., Grzela, D. P., Jursch, T., Jurka, J., Izsvak, Z., and Ivics, Z. (2008) Transposition of a reconstructed Harbinger element in human cells and functional homology with two transposon-derived cellular genes. Proc Natl Acad Sci U S A 105, 4715-4720
17	Wills, N. M., Moore, B., Hammer, A., Gesteland, R. F., and Atkins, J. F. (2006) A functional -1 ribosomal frameshift signal in the human paraneoplastic Ma3 gene. J Biol Chem 281, 7082-7088
18	Brandt, J., Veith, A. M., and Volff, J. N. (2005) A family of neofunctionalized Ty3/gypsy retrotransposon genes in mammalian genomes. Cytogenet Genome Res 110, 307-317
19	Campillos, M., Doerks, T., Shah, P. K., and Bork, P. (2006) Computational characterization of multiple Gag-like human proteins. Trends Genet 22, 585-589
20	Ono, R., Nakamura, K., Inoue, K., Naruse, M., Usami, T., Wakisaka-Saito, N., Hino, T., Suzuki-Migishima, R., Ogonuki, N., Miki, H., Kohda, T., Ogura, A., Yokoyama, M., Kaneko-Ishino, T., and Ishino, F. (2006) Deletion of Peg10, an imprinted gene acquired from a retrotransposon, causes early embryonic lethality. Nat Genet 38, 101-106
21	Llorens, C., and Marin, I. (2001) A mammalian gene evolved from the integrase domain of an LTR retrotransposon. Mol Biol Evol 18, 1597-1600
22	Mi, S., Lee, X., Li, X., Veldman, G. M., Finnerty, H., Racie, L., LaVallie, E., Tang, X. Y., Edouard, P., Howes, S., Keith, J. C., Jr., and McCoy, J. M. (2000) Syncytin is a captive retroviral envelope protein involved in human placental morphogenesis. Nature 403, 785-789
23	Mallet, F., Bouton, O., Prudhomme, S., Cheynet, V., Oriol, G., Bonnaud, B., Lucotte, G., Duret, L., and Mandrand, B. (2004) The endogenous retroviral locus ERVWE1 is a bona fide gene involved in hominoid placental physiology. Proc Natl Acad Sci U S A 101, 1731-1736
24	Bonnaud, B., Beliaeff, J., Bouton, O., Oriol, G., Duret, L., and Mallet, F. (2005) Natural history of the ERVWE1 endogenous retroviral locus. Retrovirology 2, 57
25	Blaise, S., de Parseval, N., Benit, L., and Heidmann, T. (2003) Genomewide screening for fusogenic human endogenous retrovirus envelopes identifies syncytin 2, a gene conserved on primate evolution. Proc Natl Acad Sci U S A 100, 13013-13018
