# Supplementary material for: Inherent promoter bidirectionality facilitates maintenance of sequence integrity and transcription of parasitic DNA in mammalian genomes
Source: BMC Genomics. 2009 Oct 27;10:498. doi: 10.1186/1471-2164-10-498 (PMC2777200; doi:10.1186/1471-2164-10-498)
Supplement: Additional file 2 — Mouse domesticated genes. Detailed survey of transposon element derived protein-coding genes in the mouse genome. [file 1471-2164-10-498-S2.XLS]

## Sheet: Mouse
Domesticated protein	UniProt accession number	RefSeq accession number	Gene coordinates	Chimeric	Exon	Bi-directional promoter	Neigbouring gene	RefSeq or consensus EST/mRNA transcription start site distances	CpG island	References	# of UniGene sequences (a)	Synonyms	Length (AAs) (b)	TE span (b)	TE span/ length % (b)	Similar TE (b)	Accession # (b)
Mouse protein coding domesticated genes
DNA transposons
Tigger derived
Cenpb	P27790	NP_031708	chr2:131003025-131005748	no	1				yes	(1-3)	236
Tigd2	Q0VBL1	NP_001074614	chr6:59158864-59162027	no	2				yes	(1-3)	71
Tigd3	Q7TM95	NP_941036	chr19:5891138-5894107	no	2				yes	(1-3)	10
Tigd4	Q8BUZ3	NP_997161	chr3:84397496-84400954	no	1		no known gene, hum ARFIP1 11 kb upstream		no, yes for neighbour	(1-3)	5
Tigd5	Q499M4	NP_848761	chr15:75740165-75744965	no	1	yes	Eef1d	400 bp	NA	(1-3)	74
Jrk	Q60976	NP_032441	chr15:74534993-74539752	no	2	yes	4933427E11Rik, 5 ESTs, Psca further upstream	overlapping exon 1	NA	(1-3)	156
Pogz	Q8BZH4	NP_766271	chr1:168323742-168339959	yes	19				yes	(1-3)	292
Pogk	Q80TC5	NP_780379	chr3:94641635-94684729	yes	6				yes	(1-3)	199
Sub total		8		2		2			5
PiggyBac
Pgbd1	Q5FWH8		chr13:21513719-21532927	yes	5	NA			NA	(4)	31	4921509E05Rik
Pgdb5	Q52KE6	NP_741958	chr8:126892949-126957836	no	8				yes	(4)	120
Sub total		2		1		0			1
THAP (thanatos-associated protein) domain containing protein
Thap1	Q8CHW1	NP_950243	chr8:27268641-27274623	no	3				yes	(5-7)	119
Thap2	Q9D305	NP_080056	chr10:114807022-114821491	no	3	yes	Ccdc131	520 bp	yes	(5, 6)	87
Thap3	Q8BJ25	NP_780361	chr4:151356748-151363095	no	4				no	(5, 6)	117
Thap4	Q6P3Z3	NP_080196	chr1:95601968-95651415	yes	6	NA	Atg4b	200 bp	NA	(5, 6)	183
Thap7	Q8VCZ3	NP_081185	chr16:17528075-17531145	no	5				yes	(5, 6)	137
Thap11	Q9JJD0	NP_067488	chr8:108379043-108380850	no	1		Cenpt	3.1 kb	yes	(5, 6)	245
Prkrir	Q9CUX1	NP_082686	chr7:105851873-105866571	possible	5				NA	(5, 6)	204
Sub total		7		2		1			4
Other DNA transposons
Epm2aip1	Q8VEH5	NP_780475	chr9:111174349-111181595	no	2	yes	Mlh1	370 bp	yes	(8)	262
Zbed4	Q80WQ9	NP_852077	chr15:88582141-88614946	no	3				yes	(9, 10)	105
Rag1	P15919	NP_033045	chr2:101478411-101489689	possible	2				NA	(11, 12)	55
Harbi1	Q8BR93	NP_848839	chr2:91551107-91561723	no	2	yes	D2Ertd391e	340 bp	yes	(13)	86	D230010M03Rik
Gtf2ird2	Q99NI3	NP_444496	chr5:134659908-134694013	yes	16				NA	(8)	70
Naif1	Q6PFD7	NP_919316	chr2:32305977-32310996	no	2	yes	Slc25a25	782	yes	(14)	57
Sub total		6		2		3			4
Retrotransposons
Paraneoplastic antigen (Ma) genes
Pnma1	Q8C1C8	NP_081714	chr12:85487081-85489439	no	1				yes	(8, 15)	12
Pnma2	Q8BHK0	NP_780707	chr14:67530045-67538898	no	2				yes	(8, 15)	98
Pnma3	Q8JZW8	NP_694809	chrX:70310126-70313530	no	1				no	(15)	10
Pnma5	Q5DTT8	NP_001093931	chrX:70279327-70282442	no	2				no	(8, 15)	22
Moap1	Q9ERH6	NP_071718	chr12:103978040-103981870	no	2	yes	5730410I19Rik	overlapping exon 1	yes	(8, 15)	12
Zcchc12	Q9CZA5	NP_082601	chrX:33735899-33739153	no	5				no	(8, 15)	90
Pnmal1	Q80VM8	NP_001007570	chr7:17545176-17547747	no	3				no	(8, 15)	96	0710005I19Rik, FLJ10781
Sub total		7		0		1			3
Ty3/Gypsy
Peg10	Q7TN75	NP_570947 or NP_001035701	chr6:4697306-4710516	no	2	yes	Sgce	210 bp	yes	(16-18)	66
Zcchc5	Q6P1Y1	NP_955762	chrX:104032421-104035982	no	2				no	(16, 17)	38
Zcchc16	Q3URY0	NP_001028967	chrX:33735899-33739153	no	7	yes	Trpc5	725 bp	yes	(16, 17)	9
Rgag4	Q5DTT4	NP_899141	chrX:99261883-99266646	no	1				yes	(16, 17)	59
Ldoc1l	Q505G4	NP_808298	chr15:84383828-84388253	no	1				yes	(16, 17)	207
Ldoc1	Q7TPY9	NP_001018097	chrX:58962791-58964125	no	1				no	(16, 17)	31
Cxx1c	Q9D6I0	NP_082651	chrX:50911099-50912311	no	2				no	(16, 17)	110	FAM127B
Rgag1	Q32KG4	Q32KG4	chrX:139534767-139538878	no	2				no	(16)	3
Sub total		8		0		2			4
Other retrotransposons
Zbed3	Q9D0L1	NP_082382	chr13:96095192-96107796	possible	2				NA	Unpublished	695
L1td1	Q587J6	NP_001074671	chr4:98393445-98405177	no	5				no	Unpublished	93	AB211064
Zh2c2	Q8K259	NP_080526	chr1:99666756-99689548	no	8	yes	Hisppd1/AK138622	210 bp overlapping exon 1	yes	(19)	90	4930429M06Rik, FLJ20125, GIN1
Sub total		3		0		1			1
Endogenous retroviruses
Fv1	P70213	NP_034374	chr4:147243088-147244467	no	2	yes	D4Wsu114e	430 bp	yes	(20, 21)	10		459	398	86.7	endogenous retrovirus ERV-L, Mus musculus	T29096
4632419I22Rik	Q6NXM5	Q6NXM5	chr11:86014872-86024191	no	2	yes	Brip1	170 bp	yes	Unpublished	139	BC067002	282	223	79	Friend murine leukemia virus	BAA22066
Syncytin-A	Q5G5D5	NP_001013773	chr5:135034110-135035963	no	1				no	(22)	5	Gm52	617	339	54.9	ENV1_MOUSE	P10404
Syncytin-B	Q8BI41	NP_775596	chr14:69908455-69912356	no	3				no	(22)	7	D930020E02Rik	618	286	46.3	ENV1_MOUSE	P10404
Sub total		4		0		2			2
Total		45		7		12			12 out of 12 bidirectional domesticed genes contain a CpG island
				0.152		0.267
NA - not applicable for bi-directional promoter analysis
(a) Expressed ESTs and mRNA sequences derived from UniGene Build #176
(b) Only mouse specific TE similarities are displayed, see human table for domesticated repeats that are present in both mouse and human genomes.
References
1	Smit, A. F., and Riggs, A. D. (1996) Tiggers and DNA transposon fossils in the human genome. Proc Natl Acad Sci U S A 93, 1443-1448
2	Kipling, D., and Warburton, P. E. (1997) Centromeres, CENP-B and Tigger too. Trends Genet 13, 141-145
3	Casola, C., Hucks, D., and Feschotte, C. (2007) Convergent Domestication of pogo-Like Transposases Into Centromere-Binding Proteins in Fission Yeast and Mammals. Mol Biol Evol
4	Sarkar, A., Sim, C., Hong, Y. S., Hogan, J. R., Fraser, M. J., Robertson, H. M., and Collins, F. H. (2003) Molecular evolutionary analysis of the widespread piggyBac transposon family and related "domesticated" sequences. Mol Genet Genomics 270, 173-180
5	Roussigne, M., Kossida, S., Lavigne, A. C., Clouaire, T., Ecochard, V., Glories, A., Amalric, F., and Girard, J. P. (2003) The THAP domain: a novel protein motif with similarity to the DNA-binding domain of P element transposase. Trends Biochem Sci 28, 66-69
6	Quesneville, H., Nouaud, D., and Anxolabehere, D. (2005) Recurrent recruitment of the THAP DNA-binding domain and molecular domestication of the P-transposable element. Mol Biol Evol 22, 741-746
7	Clouaire, T., Roussigne, M., Ecochard, V., Mathe, C., Amalric, F., and Girard, J. P. (2005) The THAP domain of THAP1 is a large C2CH module with zinc-dependent sequence-specific DNA-binding activity. Proc Natl Acad Sci U S A 102, 6907-6912
8	Volff, J. N. (2006) Turning junk into gold: domestication of transposable elements and the creation of new genes in eukaryotes. Bioessays 28, 913-922
9	Aravind, L. (2000) The BED finger, a novel DNA-binding domain in chromatin-boundary-element-binding proteins and transposases. Trends Biochem Sci 25, 421-423
10	Babu, M. M., Balaji, S., Iyer, L. M., and Aravind, L. (2006) Estimating the prevalence and regulatory potential of the telomere looping effect in yeast transcription regulation. Cell Cycle 5, 2354-2363
11	Schatz, D. G. (2004) Antigen receptor genes and the evolution of a recombinase. Semin Immunol 16, 245-256
12	Kapitonov, V. V., and Jurka, J. (2005) RAG1 core and V(D)J recombination signal sequences were derived from Transib transposons. PLoS Biol 3, e181
13	Kapitonov, V. V., and Jurka, J. (2004) Harbinger transposons and an ancient HARBI1 gene derived from a transposase. DNA Cell Biol 23, 311-324
14	Sinzelle, L., Kapitonov, V. V., Grzela, D. P., Jursch, T., Jurka, J., Izsvak, Z., and Ivics, Z. (2008) Transposition of a reconstructed Harbinger element in human cells and functional homology with two transposon-derived cellular genes. Proc Natl Acad Sci U S A 105, 4715-4720
15	Wills, N. M., Moore, B., Hammer, A., Gesteland, R. F., and Atkins, J. F. (2006) A functional -1 ribosomal frameshift signal in the human paraneoplastic Ma3 gene. J Biol Chem 281, 7082-7088
16	Brandt, J., Veith, A. M., and Volff, J. N. (2005) A family of neofunctionalized Ty3/gypsy retrotransposon genes in mammalian genomes. Cytogenet Genome Res 110, 307-317
17	Campillos, M., Doerks, T., Shah, P. K., and Bork, P. (2006) Computational characterization of multiple Gag-like human proteins. Trends Genet 22, 585-589
18	Ono, R., Nakamura, K., Inoue, K., Naruse, M., Usami, T., Wakisaka-Saito, N., Hino, T., Suzuki-Migishima, R., Ogonuki, N., Miki, H., Kohda, T., Ogura, A., Yokoyama, M., Kaneko-Ishino, T., and Ishino, F. (2006) Deletion of Peg10, an imprinted gene acquired from a retrotransposon, causes early embryonic lethality. Nat Genet 38, 101-106
19	Llorens, C., and Marin, I. (2001) A mammalian gene evolved from the integrase domain of an LTR retrotransposon. Mol Biol Evol 18, 1597-1600
20	Best, S., Le Tissier, P., Towers, G., and Stoye, J. P. (1996) Positional cloning of the mouse retrovirus restriction gene Fv1. Nature 382, 826-829
21	Qi, C. F., Bonhomme, F., Buckler-White, A., Buckler, C., Orth, A., Lander, M. R., Chattopadhyay, S. K., and Morse, H. C., 3rd (1998) Molecular phylogeny of Fv1. Mamm Genome 9, 1049-1055
22	Dupressoir, A., Marceau, G., Vernochet, C., Benit, L., Kanellopoulos, C., Sapin, V., and Heidmann, T. (2005) Syncytin-A and syncytin-B, two fusogenic placenta-specific murine envelope genes of retroviral origin conserved in Muridae. Proc Natl Acad Sci U S A 102, 725-730
