# Supplementary material for: Inherent promoter bidirectionality facilitates maintenance of sequence integrity and transcription of parasitic DNA in mammalian genomes
Source: BMC Genomics. 2009 Oct 27;10:498. doi: 10.1186/1471-2164-10-498 (PMC2777200; doi:10.1186/1471-2164-10-498)
Supplement: Additional file 3 — Anti-sense rescue of gene trap cassettes in mouse ES cell lines. This dataset provides evidence that CpG island promoters have the capacity of rescuing gene trap cassettes in a bidirectional manner. [file 1471-2164-10-498-S3.XLS]

## Sheet: Sheet1
Gene	Cell Line Name	Source	Position of cassette	ESTs overlap	ESTs 1kb	CpG island	Vector	Spliced	aCAGE tags plus	aCAGE tags minus	bSplice score	cSplice site seq
2610209A20Rik	CMHD-GT_131C8-3	CMHD	1150 bp upstream	0	0	yes	Gep-sd5	no	44	1
Atp5b	PST1285-NR	ESDB	500 bp upstream	3		yes	U3NeoSV1	no	3843	7
Daxx	CMHD-GT_118H4-3	CMHD	900 bp upstream of ST	10		yes	GepSD5	Possible, contains acceptor site next to 5' end, no donor site at 3' end, no splice ESTs	427	19	no score	gagaaaaggaagAGGGGGAAACC
	CMHD-GT_62A6-3	CMHD	900 bp upstream of ST	9		yes	GepSD5	Possible, contains acceptor site next to 5' end, no donor site at 3' end, acceptor site used by 7 ESTs/mRNAs			0.97	gggtgtcttcttctcccgcagAGCCGCGGAGAAAAGGAAGA
Fnbp4	M009A04	GGTC	100 bp upstream	1		yes	U3betageo	no	1170	0
	P007A01	GGTC	100 bp upstream	1		yes	U3betageo	no
	PST11639-NL	ESDB	overlap with exon 1	1		yes	U3NeoSV1	no
	PST14068-NL	ESDB	overlap with exon 1	1		yes	U3NeoSV1	no
	PST14210-NL	ESDB	overlap with exon1	1		yes	U3NeoSV1	no
	PST3350-NL	ESDB	overlap with exon1	1		yes	U3NeoSV1	no
	PST5323-NR	ESDB	170 bp upstream	1		yes	U3NeoSV1	no
	PST5387-NL	ESDB	overlap with exon 1	1		yes	U3NeoSV1	no
	PST6194-NL	ESDB	overlap with exon 1	1		yes	U3NeoSV1	no
	PST6708-NR	ESDB	250 bp upstream	1		yes	U3NeoSV1	no
	PST7501-NL	ESDB	overlap with exon 1	1		yes	U3NeoSV1	no
	PST9959-NL	ESDB	overlap with exon 1	1		yes	U3NeoSV1	no
Kif2a	W261A05	GGTC	1.7 kb upstream	3		yes	ROSAbetageo	yes, 4 exons, 5 ESTs/mRNAs with similar splicing	7	7
	W261D04	GGTC	1.7 kb upstream	3		yes	ROSAbetageo	yes, 4 exons
Kpnb1	CD0099	SIGTR	exon 1	0	3	yes	pGT0lxfT2	Possible, contains donor site, no ESTs use this donor site	81	335	no score	TGGCGGAGgtgacggcgg
	RRN233	BG	overlap exon 1	0	3	yes	pGT0Lxf	no
	XL737	BG	overlap with exon 1 and part of intron 1			yes	pGT0Lxf	no
	XL733	BG	overlap with exon 1 and part of intron 1			yes	pGT0Lxf	no
BC096391	GC0554	TIGEM	overlap with exon 1			yes	pFLIP1	no	0	166
	GC0765	TIGEM	overlap with exon 1			yes	pFLIP1	no
Ppm1b	A047E05	GGTC	550 bp	8		yes	pT1betageo	no but ESTs are spliced	367	1
	A051F04	GGTC	500 bp upstream of ST	8		yes	pT1betageo	no but ESTs are spliced
	A053A06	GGTC	500 bp upstream of ST	8		yes	pT1betageo	no but ESTs are spliced
Rab30	FHCRC-GT-S4-3G1	FHCRC	1.2 kb upstream	8		yes	ROSAFARY	no	36	24
Top3b	NPX368	BG	overlap with exon 1	4		yes	pGT1δTMpfs	no	511	0
Uba52	HMA573	BG	40 bp upstream of ST	7		yes	pGT1Lxf	donor site 1 bp from end, 1 EST uses this site	4	1743
	P016D09	GGTC	40 bp upstream of ST	7		yes	FlipROSAbetageo	yes, contains donor site, 4 ESTs/mRNAs use this donor site			0.99	GACCGCGgtgagtac
	P068E10	GGTC	40 bp upstream of ST	7		yes	rFlpROSAbetageo	yes, contains donor site, 4 ESTs/mRNAs use this donor site			0.99	GACCGCGgtgagtac
	PST8501-NR	ESDB	100 bp upstream of ST	7		yes	U3NeoSV1	no
	Q008F02	GGTC	40 bp upstream of ST	7		yes	FlipROSAbetageo	yes, contains donor site, 4 ESTs/mRNAs use this donor site			0.99	GACCGCGgtgagtac
	Q020B01	GGTC	40 bp upstream	7		yes	FlipROSAbetageo	yes, contains donor site, 4 ESTs/mRNAs use this donor site			0.99	GACCGCGgtgagtac
	W269E02	GGTC	40 bp upstream of ST	7		yes	ROSAbetageo	yes, contains donor site, 4 ESTs/mRNAs use this donor site			0.99	GACCGCGgtgagtac
aPlus and minus CAGE tags were tallyed within 1 kb of the consensus start site of transcription. Plus and minus tags are orientated according to the C57Bl/6 mouse genome
bSplice site score was calculated using NNSPLICE 0.9, Reese MG, Eeckman, FH, Kulp, D, Haussler, D, 1997. “Improved Splice Site Detection in Genie”. J Comp Biol 4(3), 311-23.
clower and upper case, intron and exon sequences, respectively
BG - Bay Genomics
CMHD - Centre for Modelling Human Disease
ESDB - Exchangeable Gene Trap Clones
FHCRC - Fred Hutchinson Cancer Research Center, Soriano Lab Gene Trap Database
GGTC - German Gene Trap Consortium
SIGTR - Sanger Institute Gene Trap Resource
