# Supplementary material for: Inherent promoter bidirectionality facilitates maintenance of sequence integrity and transcription of parasitic DNA in mammalian genomes
Source: BMC Genomics. 2009 Oct 27;10:498. doi: 10.1186/1471-2164-10-498 (PMC2777200; doi:10.1186/1471-2164-10-498)
Supplement: Additional file 6 — Bidirectional retroposed genes. A survey of the top 20 transcribed retroposed genes in the human genome showed that six of them were orientated in a bidirectional manner. [file 1471-2164-10-498-S6.XLS]

## Sheet: Sheet1
Reterocopy	Bidirectional	Adjacent gene	RefSeq start sites distance	CAGE consensus distance	CpG island	Conservation	Exons
HSPA1A	yes	HSPA1L	503 bp	380 bp	yes	to Opossum	1
RPL36AL	yes	MGAT2	141 bp	160 bp	yes	to rodents	2
TAF9	yes	RAD17	231 bp	300 bp	yes	to fish	5
HNRPH2	yes	GLA	191 bp	290 bp	yes	to rodents	2
NUP62	yes	ATF5	327 bp overlap exon 1	270 bp overlap	yes	to rodents	3
SLC35A4	yes	APBB3	232 bp	480 bp	yes	to frog (not in chicken)	3
