# Supplementary material for: Inherent promoter bidirectionality facilitates maintenance of sequence integrity and transcription of parasitic DNA in mammalian genomes
Source: BMC Genomics. 2009 Oct 27;10:498. doi: 10.1186/1471-2164-10-498 (PMC2777200; doi:10.1186/1471-2164-10-498)
Supplement: Additional file 7 — Expression microarray correlation analysis of human TE-derived bidirectional gene pairs. The data show that a high proportion of human TE-derived bidirectional gene pairs exhibit concordant tissue expression with the neighbouring gene. [file 1471-2164-10-498-S7.XLS]

## Sheet: Sheet1
Human TE-derived bidirectional pairs
						Pearson correlation coefficient	No. of tissues
TIGD6	NM_030953		HMGXB3	NM_014983		0.890699	40
JRKL	NM_003772		CCDC82	NM_024725		0.735356	16
THAP7	NM_001008695		FLJ39582	NR_027051		1	34
THAP10	NM_020147		LRRC49	NM_017691		0.748161	48
EPM2AIP1	NM_014805		MLH1	NM_000249		0.376668	62
PNMA2	NM_007257		DPYSL2, mouse Dpysl2 has lost this start site	NM_001386		0.865567	69
MOAP1	NM_022151		C14orf109	NM_015676		0.281483	65
PEG10	NM_015068		SGCE	NM_003919		0.179018	49
GIN1	NM_017676		HISPPD1	NM_015216		0.431191	28
